# Supplementary material for: Phylogenetic history shapes the composition of floral scents in a specialized pollination mutualism
Source: New Phytol. 2026 Mar 29;250(5):3428–43. doi: 10.1111/nph.71133 (PMC13150316; doi:10.1111/nph.71133)
Supplement: Supplementary file 1 — Table S1 A diverse collection of compounds produced by the receptive figs of our 32 focal species. Please note: Wiley is not responsible for the content or functionality of any Supporting Information supplied by the authors. Any queries (other than missing material) should be directed to the New Phytologist Central Office. [file NPH-250-3428-s001.xlsx]

## Sheet: Sheet1
New Phytologist Supporting Information
Article title: Phylogenetic history shapes the composition of floral scents in a specialized pollination mutualism
Authors: Li Cao, Nina Joffard, Simon T. Segar, Daniel Souto-Vilarós, Steven D. Johnson, Bruno Buatois, Anne-Geneviève Bagnères, Martine Hossaert-Mckey, Magali Proffit
Article acceptance date: 09 March 2026

## Sheet: tables1
				class	benzenoid/phenylpropanoid	benzenoid/phenylpropanoid	benzenoid/phenylpropanoid	benzenoid/phenylpropanoid	benzenoid/phenylpropanoid	benzenoid/phenylpropanoid	benzenoid/phenylpropanoid	benzenoid/phenylpropanoid	benzenoid/phenylpropanoid	benzenoid/phenylpropanoid	benzenoid/phenylpropanoid	benzenoid/phenylpropanoid	benzenoid/phenylpropanoid	benzenoid/phenylpropanoid	benzenoid/phenylpropanoid	benzenoid/phenylpropanoid	benzenoid/phenylpropanoid	benzenoid/phenylpropanoid	benzenoid/phenylpropanoid	benzenoid/phenylpropanoid	benzenoid/phenylpropanoid	benzenoid/phenylpropanoid	benzenoid/phenylpropanoid	Total 12 benzenoids/phenylpropanoids	fatty acid derivative	fatty acid derivative	fatty acid derivative	fatty acid derivative	fatty acid derivative	fatty acid derivative	fatty acid derivative	fatty acid derivative	fatty acid derivative	fatty acid derivative	fatty acid derivative	fatty acid derivative	fatty acid derivative	fatty acid derivative	fatty acid derivative	fatty acid derivative	fatty acid derivative	fatty acid derivative	fatty acid derivative	fatty acid derivative	fatty acid derivative
species name					4-ethylanisole	4-methylanisole	4-methyl-benzaldehyde	acetophenone*	benzyl acetate*	benzaldehyde*	benzoic acid	benzyl alcohol*	phenylacetonitrile	eugenol	guaiacol*	(Z)-3-hexenyl benzoate*	indole*	methoxybenzene	methyl benzoate	p-methylbenzyl alcohol	methyl salicylate*	o-methylacetophenone	2-phenylethanol*	veratrole	aromatic 1	aromatic 5	aromatic 6	Mean of total percent	(E)-2-heptenal	(E)-2-hexenal*	(E)-2-hexenol*	(Z)-3-hexenol*	(Z)-3-hexenyl acetate*	1-hepten-3-one	1-hexanol*	2-heptanol	2-heptanone*	2-heptyl acetate	2-nonanone*	2-octanone	2-undecenyl acetate	3-decanol	(Z)-3-hexenyl butyrate	3-octanone	octanal	(E)-2-hexenyl acetate	2-methylundecane	(Z)-jasmone*	decanal*
				DB-5 RI	1116	1018		1065	1145		1178	1040/1036	1145	1403		1562	1295/1293/1256/1296	925	1095	1131	1195/1195/1195	1098	1116	1131	1004	1130	1424		925		869	857/853/854	1006/1006/1003/1008	853		896	896/891/881	1038/1040	1092	964	1514		1153	950	1002	1016	1157		1203
				DB-5 Adams		1015		1059	1157			1026	1134			1565	1290		1088		1190			1141					947		854	850	1004			894	889	1038	1087	988				979	998	1010			1201
				DB-WAX RI			1437		1734	1532/1528					1861						1781/1781									1224/1224		1387/1385	1323/1322		1354/1354	1320						1555				1347		1948
				DB-WAX literature						1525					1872						1745											1378	1308		1354											1323
	method	sample size (n)	GC-MS	References						Valim et al., 2003					Hognadottir and Rouseff, 2003						Berger et al., 1989											Ruther, 2000	Ruther, 2000		Pherobase											Pherobase
Ficus adenosperma	Intact (on tree)	3	TF		0±0	0±0	0±0	0±0	0±0	0±0	0±0	0±0	0±0	0±0	0±0	0±0	0±0	0±0	0±0	0±0	0±0	0±0	0±0	0±0	0±0	0±0	0±0	0	0±0	0±0	0±0	6.35±3.83	0±0	0±0	0±0	0±0	0±0	0±0	0±0	0±0	0±0	0±0	0±0	0±0	0±0	0±0	0±0	0±0	0±0
Ficus asperifolia	Detached (in greenhouse)	4	VF		0±0	0±0	0±0	0±0	0±0	3.78±1.44	0±0	7.37±9.08	0±0	0±0	0±0	0±0	0±0	0±0	0±0	0±0	9.96±4.25	0±0	13.07±14.91	0±0	0±0	0±0	0±0	34.1785	5.95±4.35	10.17±3.92	2.27±1.78	0±0	0±0	1.22±1.49	0±0	33.21±25.56	1.48±2.02	0±0	0±0	0±0	0±0	0±0	0±0	0±0	0.47±0.56	0±0	0±0	0±0	0±0
Ficus aurea	Detached (in field)	3	VF		0±0	0±0	0±0	0±0	0±0	4.89±2.66	0±0	0±0	0±0	0±0	0±0	0±0	0±0	0±0	0±0	0±0	1.31±0.67	0±0	0±0	0±0	0±0	0±0	0±0	6.20369	0±0	0±0	0±0	10.41±12.91	0±0	0±0	11.58±11.55	0±0	15.35±15.21	0±0	0±0	0±0	0±0	0±0	0±0	0±0	0±0	0±0	0±0	0±0	0±0
Ficus auriculata	Detached (in field)	5	VF		0±0	0±0	0±0	0±0	0±0	0±0	0±0	0±0	0±0	0±0	0±0	0±0	0±0	0±0	0±0	0±0	0±0	0±0	0±0	0±0	0±0	0±0	0±0	0	0±0	0±0	0±0	10.32±10.45	0±0	0±0	0±0	0±0	19.22±27.71	0±0	4.61±7.77	0±0	0±0	0±0	0±0	0±0	0±0	12.69±5.69	0±0	0±0	0±0
Ficus botryoides	Detached (in field)	3	VF		0±0	0±0	0±0	0±0	0±0	0±0	0±0	0±0	0±0	0±0	5.78±5.79	0±0	0±0	0±0	0±0	0±0	0±0	0±0	0±0	0±0	0±0	0±0	0±0	5.77887	0±0	0±0	0±0	0±0	0±0	0±0	0±0	0±0	0±0	0±0	0±0	0±0	0±0	0±0	0±0	0±0	0±0	0±0	0±0	0±0	0±0
Ficus burkei	Detached (in field)	5	VSA		0±0	0±0	0±0	0±0	0±0	0±0	0±0	0±0	0±0	0±0	0±0	0±0	0±0	0±0	0±0	0±0	0±0	0±0	0±0	0±0	0±0	0±0	0±0	0	0±0	0±0	0±0	0±0	23.33±10.71	0±0	0±0	0±0	0±0	0±0	0±0	0±0	0±0	0±0	0±0	0±0	0±0	9.54±6.53	0±0	0±0	0±0
Ficus carica	Detached (in field)	6	TF		0±0	0±0	0±0	1.08±2.48	0±0	0±0	0±0	0±0	0±0	0±0	0±0	0±0	0±0	0±0	0±0	0±0	0±0	0±0	0±0	0±0	0±0	0±0	0±0	1.08485	0±0	0±0	0±0	0±0	0.54±0.67	0±0	0±0	0±0	0±0	0±0	0±0	0±0	0±0	0±0	0±0	0±0	0.88±0.91	0±0	0±0	0±0	1.69±3.56
Ficus citrifolia	Detached (in field)	7	VF		0±0	0±0	0±0	0±0	0±0	23.51±28.87	0±0	0±0	0±0	0±0	0±0	0±0	0±0	0±0	0±0	0±0	0±0	0±0	0±0	0±0	0±0	0±0	0±0	23.5105	0±0	0±0	0±0	0±0	0±0	0±0	0±0	0±0	0±0	0±0	0±0	0±0	0±0	0±0	0±0	0±0	0±0	0±0	0±0	0±0	0±0
Ficus cyrtophylla	Detached (in field)	3	VF		0±0	0±0	0±0	0±0	0±0	0±0	0±0	0±0	0±0	0±0	0±0	0±0	0±0	0±0	0±0	0±0	2.67±2.59	0±0	0±0	0±0	0±0	0±0	0±0	2.67093	0±0	0±0	0±0	1.13±0.94	27.2±6.28	0±0	0±0	0±0	17.2±14.9	0±0	0±0	0±0	0.36±0.28	0±0	0±0	0±0	0±0	1.27±1.73	0±0	0.16±0.14	0±0
Ficus erecta	Detached (in field)	7	VF		0±0	0±0	0±0	0±0	0±0	4.97±5.74	4.5±6.5	10.29±10.01	0±0	2.91±4.33	4.94±8.18	0±0	0±0	0±0	0±0	0±0	5.56±10.7	0±0	0±0	0±0	0±0	0±0	0±0	33.1769	0±0	0±0	0±0	4.78±5.87	0±0	0±0	0±0	0±0	0±0	0±0	0±0	0±0	0±0	0±0	0±0	0±0	4.14±10.94	0±0	0.68±1.37	0±0	0±0
Ficus exasperata	Detached (in field)	33	VF		1.7±3	0±0	0±0	0±0	0±0	0±0	0±0	0±0	0±0	0±0	0±0	0±0	0.34±0.75	0±0	0±0	0±0	0.25±0.32	0.67±0.75	0±0	0.48±0.92	0±0	0±0	0±0	3.44168	0±0	0±0	0±0	0±0	1.04±1.45	0±0	0±0	0±0	0±0	0±0	0±0	0±0	0±0	0±0	0±0	0±0	0±0	0±0	0±0	0±0	0±0
Ficus fistulosa	Detached (in field)	11	VF		0±0	0±0	0.26±0.38	0±0	0±0	0±0	0±0	0±0	0±0	0±0	0±0	0±0	0±0	0±0	0±0	0±0	0±0	0±0	0±0	0±0	0±0	0±0	0±0	0.263489	0±0	0±0	0±0	1.64±2.12	0±0	0±0	0±0	0±0	0±0	0±0	0±0	0±0	0±0	0±0	0±0	0±0	0±0	0±0	0±0	0±0	0.73±1.49
Ficus fulva	Detached (in field)	6	VF		0±0	0±0	0±0	0±0	0±0	0.15±0.26	0±0	0±0	0±0	0±0	0±0	0±0	0±0	0±0	0±0	0±0	0±0	0±0	0±0	0±0	0±0	0±0	0±0	0.151126	0±0	0±0	0±0	0.51±0.73	0±0	0±0	0±0	0±0	0±0	0±0	0±0	0±0	0±0	0±0	0±0	0±0	0±0	0±0	0±0	0±0	0±0
Ficus glumosa	Detached (in field)	5	VSA		0±0	0±0	0±0	0±0	0±0	0±0	0±0	2.01±2.41	0±0	0±0	0±0	0±0	0±0	0±0	0±0	0±0	1.18±1.29	0±0	0±0	0±0	0±0	0±0	0±0	3.18517	0±0	0±0	0±0	0±0	0±0	0±0	0±0	0±0	0±0	0±0	0±0	0±0	0±0	1.55±1.77	0±0	0±0	0±0	0±0	0±0	0±0	0±0
Ficus hispida	Detached (in field)	31	VF		0±0	0±0	0±0	0±0	0±0	0±0	0±0	0±0	0±0	0±0	0±0	0±0	4.09±8.38	0±0	0±0	0±0	0±0	0±0	0±0	0±0	0±0	0±0	0±0	4.09241	0±0	0±0	0±0	0±0	0±0	0±0	0±0	0±0	0±0	0±0	0±0	0±0	0±0	0±0	0±0	0±0	0±0	0±0	0±0	0±0	0±0
Ficus hombroniana	Intact (on tree)	3	TF		0±0	0±0	0±0	0±0	0±0	0±0	0±0	0±0	0±0	0±0	0±0	0±0	0±0	0±0	0±0	0±0	0±0	0±0	0±0	0±0	0±0	0±0	0±0	0	0±0	0±0	0±0	15.63±16.86	0±0	0±0	0±0	0±0	0±0	0±0	0±0	0±0	0±0	0±0	0±0	0±0	0±0	0±0	0±0	0±0	0±0
Ficus itoana	Intact (on tree)	12	TF		0±0	0±0	0±0	0±0	0±0	0±0	0±0	0±0	0±0	0±0	0±0	0±0	0±0	0±0	0±0	0±0	0±0	0±0	0±0	0±0	0±0	0±0	0±0	0	0±0	0±0	0±0	0±0	0±0	0±0	0±0	0±0	0±0	0±0	0±0	0±0	0±0	0±0	0±0	0±0	0±0	0±0	0±0	0±0	0±0
Ficus lutea	Detached (in field)	4	VSA		0±0	0±0	0±0	0±0	0±0	5.71±5.28	0±0	0±0	0±0	0±0	0±0	0±0	0±0	0±0	0±0	0±0	0.32±0.51	0±0	0±0	0±0	0±0	0±0	0±0	6.0266	0±0	0±0	0±0	16.74±17.24	0±0	0±0	0±0	0±0	13.17±16.82	0±0	0±0	0±0	0±0	0±0	0±0	0±0	0±0	6.17±5.39	0±0	0±0	0±0
Ficus macrophylla	Detached (in field)	4	VF		0±0	0±0	0±0	0±0	1.98±3.46	21.72±16.79	0±0	3.11±2.27	0±0	0±0	0±0	0±0	0±0	1.08±1.36	6.13±9.26	0.25±0.32	0.39±0.56	0±0	0±0	0±0	0±0	0±0	0±0	34.6561	0±0	0±0	0±0	6.55±10.23	6.03±4.58	0±0	0±0	0±0	0±0	0±0	0±0	0±0	0±0	0±0	0±0	0±0	0±0	1.36±1.43	0±0	0±0	0±0
Ficus maxima	Detached (in field)	3	VF		0±0	0±0	0±0	0±0	0±0	3.32±3.6	0±0	0±0	0±0	0±0	0±0	0±0	0.72±0.85	0±0	0±0	1.84±2.01	0±0	0±0	0±0	0±0	0±0	0±0	0±0	5.87117	0±0	0±0	0±0	0.83±0.73	0±0	0±0	0±0	0±0	0±0	0±0	0±0	0±0	0±0	0±0	0±0	0±0	0.55±0.86	0±0	0±0	0±0	0±0
Ficus microdyctia	Intact (on tree)	10	TF		0±0	0±0	0±0	0±0	0±0	0±0	0±0	0±0	0±0	0±0	0±0	0±0	0±0	0±0	0±0	0±0	0±0	0±0	0±0	0±0	0±0	0±0	0±0	0	0±0	0±0	0±0	0±0	0±0	0±0	0±0	0±0	4.09±3.12	0±0	0±0	0±0	0±0	0±0	0±0	0±0	0±0	0±0	0±0	0±0	0±0
Ficus mollior	Detached (in field)	4	TF		0±0	0±0	0±0	0±0	0±0	0±0	0±0	0±0	0±0	0±0	0±0	0±0	0±0	0±0	0±0	0±0	0±0	0±0	0±0	0±0	0±0	0±0	0±0	0	0±0	0±0	0±0	0±0	0±0	0±0	0±0	0±0	0±0	0±0	0±0	0±0	0±0	0±0	0±0	0±0	0±0	0±0	0±0	0±0	0±0
Ficus natalensis	Detached (in field)	15	VSA		0±0	0±0	0±0	0±0	0±0	3±3.82	0±0	0±0	0±0	0±0	0±0	0±0	0±0	0±0	0±0	0±0	0±0	0±0	0±0	0±0	0±0	0±0	0±0	3.00236	0±0	0±0	0±0	0±0	23.7±26.05	0±0	0±0	0±0	0±0	0±0	0±0	0±0	0±0	0±0	0±0	0±0	0±0	0±0	0±0	0±0	0±0
Ficus nota	Detached (in field)	10	VF		0±0	0±0	0±0	0±0	0±0	0±0	0±0	0±0	0±0	0±0	0±0	0±0	0±0	0±0	0±0	0±0	0±0	0±0	0±0	0±0	0.79±0.95	1.57±2.33	0.37±0.57	2.73379	0±0	0±0	0±0	8.85±12.96	0±0	0±0	0±0	0±0	0±0	0±0	0±0	0±0	0±0	0±0	0±0	0±0	0±0	0±0	0±0	0±0	0±0
Ficus oligodon	Detached (in field)	3	VF		0±0	0±0	0±0	0±0	0±0	0±0	0±0	0±0	0±0	0±0	0±0	0±0	0±0	0±0	0±0	0±0	2.59±2.66	0±0	0±0	0±0	0±0	0±0	0±0	2.59253	0±0	0±0	14.15±12.11	0±0	0±0	0±0	0±0	0±0	0±0	13.31±7.17	0±0	2.64±3.44	0±0	0±0	0±0	0±0	0±0	18.33±19.02	0±0	0±0	0±0
Ficus racemosa	Detached (in field)	5	VF		0±0	0±0	0±0	0±0	0±0	0±0	0±0	0±0	1.11±0.65	0±0	0±0	1.15±1.76	0±0	0±0	0±0	0±0	0.5±0.63	0±0	0±0	0±0	0±0	0±0	0±0	2.76048	0±0	0±0	0±0	0±0	0±0	0±0	0±0	0±0	0±0	0±0	0±0	0±0	0±0	0±0	0±0	0±0	0±0	0±0	0±0	0±0	0±0
Ficus semicordata	Intact (on tree)	10	TC		0±0	96.2±2.85	0±0	0±0	0±0	0±0	0±0	0±0	0±0	0±0	0±0	0±0	1.16±1.66	0±0	0±0	0±0	0±0	0±0	0±0	0±0	0±0	0±0	0±0	97.3638	0±0	0±0	0±0	0±0	0±0	0±0	0±0	0±0	0±0	0±0	0±0	0±0	0±0	0±0	0±0	0±0	0±0	0±0	0±0	0±0	0±0
Ficus septica	Detached (in field)	10	VF		0±0	0±0	0±0	0±0	0±0	0±0	0±0	0±0	0±0	0±0	0±0	0±0	0±0	0±0	0±0	0±0	0±0	0±0	0±0	0±0	1.05±1.48	1.61±2	0±0	2.65628	0±0	0±0	0±0	27.9±26.23	0±0	0±0	0±0	0±0	0±0	0±0	0±0	0±0	0±0	0±0	0±0	0±0	0±0	0±0	0±0	0±0	0±0
Ficus subulata	Detached (in field)	4	VF		0±0	0±0	0±0	0±0	0±0	0±0	0±0	0±0	0±0	0±0	0±0	0±0	0±0	0±0	0±0	0±0	1.53±1.66	0±0	0±0	0±0	0±0	0±0	0±0	1.53061	0±0	0±0	7.95±8.29	8.81±12.39	67.45±20.99	0±0	0±0	0±0	0±0	0±0	0±0	0±0	0±0	0±0	0±0	0±0	0±0	0±0	0±0	0±0	0.33±0.42
Ficus sycomorus	Detached (in field)	4	VSA		0±0	0±0	0.31±0.43	0±0	0±0	1.45±0.63	0±0	0±0	0±0	0±0	1.12±1.38	0±0	0±0	0±0	0±0	0±0	1.54±0.91	0±0	0±0	0±0	0±0	0±0	0±0	4.41518	0±0	0±0	0±0	40.87±43.58	0±0	0±0	0±0	0±0	0±0	0±0	0±0	0±0	0±0	0±0	0.02±0.03	0±0	0±0	18.94±18.96	0±0	0±0	0±0
Ficus tinctoria	Detached (in field)	7	VF		0±0	0±0	0±0	0.56±0.62	0±0	0.45±0.49	2.52±3.25	0±0	0±0	0±0	1.02±1.97	0±0	0.16±0.27	0±0	0±0	0±0	7.63±7.69	0±0	0±0	0±0	0±0	0±0	0±0	12.3316	0±0	0±0	0±0	2.56±6.36	0±0	0±0	0±0	0±0	0±0	0±0	0±0	0±0	0±0	0±0	0±0	0.25±0.45	2.25±3.8	1.22±2.19	0.37±0.52	0±0	0.38±0.75
Ficus trichopoda	Detached (in field)	3	VSA		0±0	0±0	0±0	0±0	0±0	0.52±0.53	0±0	0±0	0±0	0±0	0.47±0.53	0±0	0±0	0±0	0±0	0±0	0.6±0.92	0±0	0±0	1.58±0.81	0±0	0±0	0±0	3.16927	0±0	0±0	0±0	0±0	0±0	0±0	0±0	0±0	0±0	0±0	0±0	0±0	0±0	0±0	0±0	0±0	0±0	19.32±21.05	0±0	0±0	0±0
Table S1. A diverse collection of compounds produced by the receptive figs of our 32 focal species. Data are expressed as mean ± standard deviation of relative abundance (% of total peak area). Compounds were included if present in at least 50% of the individuals of at least one species. Major compounds (representing at least 5% of the blend in at least one species) are highlighted with a gray ba…
References
Acree T, Arn H. 2004. Flavornet and human odor space. [WWW document] URL http://www.flavornet.org [accessed 20 February 2026].
Adams RP. 2007. Identification of essential oil components by gas chromatography/mass spectroscopy. Carol Stream, Ill: Allured Pub. Corp.
Berger RG, Drawert F, Kollmannsberger H. 1989. The Flavor of Cape Gooseberry (Physalis peruviana L). Zeitschrift für Lebensmittel-Untersuchung und-Forschung 188: 122–126.
Choi HS. 2003. Character impact odorants of Citrus Hallabong [(C. unshiu marcov × C. sinensis Osbeck) × C. reticulata Blanco] cold-pressed peel oil. Journal of Agricultural and Food Chemistry 51: 2687–2692.
Chung TY, Eiserich JP, Shibamoto T. 1993. Volatile compounds isolated from edible Korean chamchwi (Aster scaber Thunb). Journal of Agricultural and Food Chemistry 41: 1693–1697.
Davies NW. 1990. Gas chromatographic retention indices of monoterpenes and sesquiterpenes on methyl silicone and Carbowax 20 M phases. Journal of Chromatography A 503: 1–24.
El-Sayed AM. 2023. The Pherobase: Database of Pheromones and Semiochemicals. [WWW document] URL http://www.pherobase.com [accessed 20 February 2026].
Hognadottir A, Rouseff RL. 2003. Identification of aroma active compounds in orange essence oil using gas chromatography-olfactometry and gas chromatography-mass spectrometry. Journal of Chromatography A 998: 201–211.
Olivero J, Gracia T, Payares P, Vivas R, Diaz D, Daza E, Geerlings P. 1997. Molecular structure and gas chromatographic retention behavior of the components of Ylang-Ylang oil. Journal of Pharmaceutical Sciences 86: 625–630.
Priestap HA, Van Baren CM, Lira PD, Coussio JD, Bandoni AL. 2003. Volatile constituents of Aristolochia argentina. Phytochemistry 63: 221–225.
Ruther J. 2000. Retention index database for identification of general green leaf volatiles in plants by coupled capillary gas chromatography-mass spectrometry. Journal of Chromatography A 890: 313–319.
Valim MF, Rouseff RL, Lin J. 2003. Gas chromatographic-olfactometric characterization of aroma compounds in two types of cashew apple nectar. Journal of Agricultural and Food Chemistry 51: 1010–1015.
[truncated: 176 more columns]
